# Supplementary material for: Conformational Plasticity of Centrin 1 from Toxoplasma gondii in Binding to the Centrosomal Protein SFI1
Source: Biomolecules. 2022 Aug 13;12(8):1115. doi: 10.3390/biom12081115 (PMC9406199; doi:10.3390/biom12081115)
Supplement: Supplementary file 1 [file biomolecules-12-01115-s001.zip]

Archive with 1 entries (1 files):
- biomolecules-1826901-supplementary.pdf
